# Supplementary material for: Hippocampal Discoveries: Spatial View Cells, Connectivity, and Computations for Memory and Navigation, in Primates Including Humans
Source: Hippocampus. 2024 Dec 17;35(1):e23666. doi: 10.1002/hipo.23666 (PMC11653063; doi:10.1002/hipo.23666)
Supplement: Supplementary file 1 — SUPPORTING INFORMATION Videos that illustrate the responses of macaque hippocampal spatial view cells are provided as Supporting Information. One example of a hippocampal spatial view cell is in file az033.mp4, which illustrates a small part of the data from this neuron that was included in the analysis of the coordinate system used by spatial view neurons (Georges‐François, Rolls, and Robertson 1999). The enclosure is the central square, the four walls are the rectangles surrounding the square with the height on the wall indicated by the distance in the wall rectangle away from the center of the diagram, and a red dot is added to this wall plot whenever the cell fires an action potential. The position and head direction of the macaque are indicated by the triangle, and the eye gaze direction by the line projected to the edge of the enclosure, which is black when the cell is not firing, and red when the cell fires. The firing of other spatial view cells during active locomotion are illustrated in Supporting Information files: av232.mp4, av191.mp4, and az110(2).mp4. It should be noted that all the statistical analyses on these cells were performed with more extensive data, and took into account occupancy, as described elsewhere (Rolls et al. 1998; Georges‐François, Rolls, and Robertson 1999). [file HIPO-35-0-s001.zip]

Archive with 4 entries (4 files):
- av191.mp4
- av232.mp4
- az033.mp4
- az110(2).mp4
